# Supplementary material for: Urinogenital schistosomiasis knowledge, attitude, practices, and its clinical correlates among communities along water bodies in the Kwahu Afram Plains North District, Ghana
Source: PLoS Negl Trop Dis. 2023 Aug 16;17(8):e0011513. doi: 10.1371/journal.pntd.0011513 (PMC10431615; doi:10.1371/journal.pntd.0011513)
Supplement: S1 File — (XLSX) [file pntd.0011513.s001.xlsx]

## Sheet: DATA
ID	Age	Age category	Gender	Hemoglobin	RBC	HCT	MCV	MCH	MCHC	rdw-sd	rdw-cv	PLT	PDW	MPV	PLCR	PCT	WBC	NEUT#	LYMP#	MONO#	EOS#	BASO#	NEUT%	LYMP%	MONO%	EOS%	BASO%	IG#	IG%	Urine Protein	Blood in Urine	Leukocytes	Puss cells	RBC/HPF	Schisto Ova	Schistosomiasis	Occupation	Heard of schisto	What is the mode of transmission for the disease	How can the disease be spread	can it be prevent	how can it prevent	can it be cured	Have you ever had schisto	Do you clear your water contact sites?	Activities carried out in the river	How often do you visit the river	what do u use water for	Have you ever seen blood in your urine
1	21	21-40	Female	12.1	4.94	36.6	74.1	24.5	33.1	37.8	14.1	179	11.9	11.7	40.2	0.21	8.11	4.57	1.98	0.89	0.61	0.06	56.4	24.4	11	7.5	0.7	0.01	0.1	Negative	Negative	Negative	25	0	0	Negative	Informal	Yes	Drinker water from river	Bathing in river	Yes	Avoid bathing in river	Yes	Yes	Yes	Fishing	Very often	Bathing	Yes
2	16	21-40	Female	8.9	3.44	27.5	79.9	25.9	32.4	37.1	12.7	278	9.4	9	17.3	0.25	8.33	5.68	1.66	0.53	0.43	0.03	68.1	19.9	6.4	5.2	0.4	0.07	0.8	Positive (++)	Positive (+++)	Positive (+++)	60	35	14	Positive	Formal	Yes	Drinker water from river	Bathing in river	Yes	Don't know	Yes	No	Yes	Fishing	Very often	Bathing	Yes
3	35	21-40	Female	13.6	4.58	39.8	86.9	29.7	34.2	39.5	12.3	254	9.2	8.9	15.5	0.23	10.1	6.42	2.8	0.61	0.25	0.02	63.6	27.7	6	2.5	0.2	0.01	0.1	Negative	Negative	Negative	2	0	0	Negative	Formal	No	Don't know	Don't know	Yes	Don't know	No	No	No	Fishing	Very often	Bathing	Yes
5	25	</=20	Female	10.7	3.83	31.1	81.2	27.9	34.4	38.4	12.9	181	8.9	9.3	18.1	0.17	13.63	10.91	0.79	1.87	0.01	0.05	80	5.8	13.7	0.1	0.4	0.06	0.4	Positive (++)	Positive (+++)	Trace	20	100	25	Positive	Informal	No	Don't know	Don't know	Yes	Avoid bathing in river	No	Yes	Yes	Fishing	Once a month	Drinking	Yes
7	16	21-40	Female	8.9	3.44	27.5	79.9	25.9	32.4	37.1	12.7	278	9.4	9	17.3	0.25	8.33	5.68	1.66	0.53	0.43	0.03	68.1	19.9	6.4	5.2	0.4	0.07	0.8	Positive (++)	Positive (+++)	Positive (+++)	60	35	14	Positive	Formal	Yes	Drinker water from river	Bathing in river	Yes	Don't know	Yes	No	Yes	Fishing	Very often	Bathing	Yes
8	21	</=20	Female	10.4	3.75	31.7	84.5	27.7	32.8	40.5	13.1	238	10.1	9.5	20	0.23	12.85	9.7	2.11	0.89	0.14	0.01	75.5	16.4	6.9	1.1	0.1	0.05	0.4	Positive (+)	Positive (++)	Positive (++)	50	28	8	Positive	Unemployed	No	Don't know	Don't know	Yes	Don't know	No	No	Yes	Fishing	Once a day	Cooking	Yes
9	19	21-40	Male	7.1	2.38	21.7	91.2	29.8	32.7	48.1	14.2	201	11.9	10.6	28.9	0.21	14.7	11.68	1.59	1.36	0.07	0.01	79.4	10.8	9.2	0.5	0.1	0.4	2.7	Positive (++)	Positive (++)	Positive (++)	25	40	7	Positive	Unemployed	No	Don't know	Don't know	Yes	Avoid bathing in river	No	No	No	Washing	Very often	Bathing	Yes
19	26	41-60	Female	10.2	4.62	34	73.6	22.1	30	43	16	359	11.9	9.6	21.2	0.35	7.69	3.68	3	0.74	0.25	0.02	47.8	39	9.6	3.3	0.3	0.01	0.1	Negative	Negative	Negative	2	0	0	Negative	Formal	No	Drinker water from river	Bathing in river	Yes	Avoid bathing in river	Yes	No	Yes	Bathing	Once a day	Washing	No
20	45	21-40	Female	13.4	5.25	42.3	80.6	25.5	31.7	36.9	12.4	251	8.9	10.2	26.5	0.26	6.03	3.42	1.74	0.62	0.21	0.04	56.6	28.9	10.3	3.5	0.7	0.01	0.2	Negative	Negative	Negative	6	0	0	Negative	Formal	No	Drinker water from river	Don't know	Yes	Avoid bathing in river	Yes	No	Yes	Bathing	Once a day	Bathing	No
22	26	21-40	Female	9.2	3.1	28.3	91.3	29.7	32.5	41.2	12.3	164	15.1	11.8	40.6	0.19	7.27	5.04	1.52	0.52	0.17	0.02	69.3	20.9	7.2	2.3	0.3	0.03	0.4	Negative	Positive (+)	Trace	4	6	0	Negative	Informal	Yes	Contact with water	Defecating in river	Yes	Avoid bathing in river	Yes	No	Yes	Bathing	Once a day	Washing	No
23	36	21-40	Female	7.1	2.41	22.1	91.7	29.5	32.1	48.2	14.2	199	12.7	10.9	30.8	0.22	15.15	11.91	1.77	1.36	0.09	0.02	78.6	11.7	9	0.6	0.1	0.33	2.2	Positive (+)	Positive (+++)	Positive (+++)	100	15	0	Negative	Informal	Yes	Drinker water from river	Defecating in river	Yes	Avoid bathing in river	Yes	No	Yes	Bathing	Once a day	Washing	No
24	30	21-40	Male	10.8	3.97	31.7	79.8	27.2	34.1	39.5	13.5	445	7.9	8.3	10.5	0.37	7.58	1.56	5	0.82	0.18	0.02	20.5	66	10.8	2.4	0.3	0.01	0.1	Negative	Negative	Negative	2	0	0	Negative	Informal	Yes	Drinker water from river	Bathing in river	Yes	Avoid contact with water	Yes	Yes	Yes	Bathing	Very often	Washing	No
26	33	</=20	Female	9.3	3.45	29.9	86.7	27	31.1	40.6	12.8	200	9.3	9.6	20.4	0.19	11.35	7.35	2.56	1.13	0.28	0.03	64.6	22.6	10	2.5	0.3	0.05	0.4	Positive (+++)	Positive (+++)	Positive (+++)	30	20	24	Positive	Informal	Yes	Contact with water	Bathing in river	Yes	Don't know	Yes	No	No	Fishing	Very often	Bathing	Yes
27	15	</=20	Male	11	3.4	30	76	25	30	40	13	223	10	10	18	0.2	13.1	8	3	1	0.3	0.02	66	22.6	9	2.8	0.3	0.03	1.8	Positive (+)	Positive (+)	Negative	50	100	10	Positive	Formal	No	Don't know	Don't know	Yes	Don't know	Don't know	No	No	Swimming	Very often	Cooking	Yes
28	17	21-40	Female	11	3.72	34.5	92.7	29.6	31.9	42.5	12.2	273	12.3	10.5	27.9	0.29	13.28	11.53	1.02	0.56	0.13	0.04	86.8	7.7	4.2	1	0.3	0.03	0.2	Positive (++)	Positive (+++)	Positive (++)	30	20	32	Positive	Formal	No	Don't know	Don't know	Yes	Don't know	Don't know	Yes	No	Fishing	Once a day	Drinking	Yes
29	31	</=20	Female	9.1	3.3	27.6	83.6	27.6	33	76	25.4	276	14.2	10.4	29	0.29	11.3	9.57	1.2	0.47	0.02	0.04	84.6	10.6	4.2	0.2	0.4	0.02	0.2	Positive (++)	Positive (+++)	Positive (++)	10	26	24	Positive	Informal	No	Don't know	Don't know	Yes	Avoid contact with water	Don't know	Yes	No	Fishing	Very often	Washing	Yes
30	20	>60	Female	9.9	3.83	30.3	79.1	25.8	32.7	40.2	13.7	443	7.3	8.3	10.9	0.37	7.76	2.91	3.96	0.4	0.48	0.01	37.5	51	5.2	6.2	0.1	0.03	0.4	Negative	Negative	Negative	3	0	0	Negative	Unemployed	No	Don't know	Defecating in river	Yes	Don't know	Don't know	No	No	Bathing	Once a day	Cooking	Yes
31	67	>60	Male	7.2	2.45	22.4	91.4	29.4	32.1	48.1	14.2	198	10.9	10.2	25.9	0.2	14.36	11.36	1.71	1.19	0.08	0.02	79.1	11.9	8.3	0.6	0.1	0.46	3.2	Positive (+)	Positive (++)	Positive (++)	10	10	7	Positive	Informal	No	Don't know	Don't know	Yes	Avoid contact with water	Don't know	No	No	Bathing	Very often	Washing	Yes
32	61	21-40	Female	11.5	4.61	33.9	73.5	24.9	33.9	36.2	13.8	237	9.8	9.4	19.4	0.22	7.43	4.14	2.38	0.47	0.42	0.02	55.7	32	6.3	5.7	0.3	0	0	Positive (+)	Negative	Negative	6	0	0	Negative	Informal	Yes	Contact with water	Defecating in river	Yes	Don't know	Yes	Yes	No	Bathing	Very often	Bathing	No
34	24	41-60	Female	9.8	3.25	29.9	92	30.2	32.8	44.6	13.2	261	9.6	9.2	16.9	0.24	7.36	3.19	2.62	0.38	1.14	0.03	43.3	35.6	5.2	15.5	0.4	0.02	0.3	Negative	Negative	Negative	2	0	0	Negative	Informal	No	Drinker water from river	Washing in river	Yes	Avoid contact with water	Yes	Yes	No	Bathing	Very often	Bathing	No
35	43	21-40	Female	13.5	5.18	43.1	83.2	26.1	31.3	38.6	12.5	310	10.4	9	15.7	0.28	5.56	2.73	1.6	0.54	0.67	0.02	49	28.8	9.7	12.1	0.4	0	0	Positive (+)	Negative	Negative	5	0	0	Negative	Informal	No	Contact with water	Washing in river	Yes	Avoid bathing in river	Yes	Yes	Yes	Fishing	Once a month	Drinking	Yes
36	26	</=20	Female	11.7	4.97	37.9	76.3	23.5	30.9	42	15.1	261	10.6	9.5	21.2	0.25	5.85	2.78	2.16	0.76	0.12	0.03	47.5	36.9	13	2.1	0.5	0	0	Negative	Trace	Trace	4	6	0	Negative	Informal	Yes	Contact with water	Bathing in river	Yes	Avoid bathing in river	Yes	No	Yes	Bathing	Very often	Washing	Yes
37	19	</=20	Female	9.7	3.48	28.1	80.7	27.9	34.5	64.3	22.3	419	8.8	9.5	20.9	0.4	22.62	15.94	4.68	1.83	0.01	0.16	70.5	20.7	8.1	0	0.7	0.1	0.4	Negative	Trace	Negative	2	4	0	Negative	Formal	Yes	Drinker water from river	Bathing in river	Yes	Don't know	Yes	Yes	No	Washing	Very often	Cooking	No
39	19	41-60	Female	10.1	3.15	29.7	94.3	32.1	34	46.7	13.3	176	10.1	9.8	22.5	0.17	6.29	4	1.82	0.37	0.08	0.02	63.6	28.9	5.9	1.3	0.3	0.01	0.2	Positive (+)	Negative	Trace	8	0	0	Negative	Informal	Yes	Drinker water from river	Don't know	Yes	Don't know	Yes	Yes	No	Swimming	Once a day	Drinking	Yes
40	42	>60	Female	11.9	4.39	35.5	80.9	27.1	33.5	36.1	12.1	335	10.5	9.6	20.8	0.32	5.99	2.77	2.57	0.59	0.05	0.01	46.3	42.9	9.8	0.8	0.2	0	0	Trace	Negative	Positive (+)	12	0	0	Negative	Informal	Yes	Don't know	Don't know	Yes	Avoid bathing in river	No	No	Yes	Bathing	Once a month	Cooking	Yes
46	64	41-60	Male	7.5	3.48	25.7	73.9	21.6	29.2	44.8	16.5	158	12.5	10.3	27.3	0.16	3.88	1.72	1.48	0.52	0.14	0.02	44.4	38.1	13.4	3.6	0.5	0	0	Positive (+)	Negative	Trace	6	0	0	Negative	Informal	Yes	Drinker water from river	Defecating in river	No	Don't know	Yes	No	Yes	Fishing	Very often	Bathing	Yes
49	52	41-60	Male	17.8	6.34	52.9	83.4	28.1	33.6	47.8	17	133	12.5	10.4	29.8	0.14	6.47	5.43	0.53	0.49	0	0.02	83.9	8.2	7.6	0	0.3	0.02	0.3	Positive (+)	Negative	Trace	3	0	0	Negative	Informal	Yes	Drinker water from river	Washing in river	No	Don't know	Yes	Yes	No	Swimming	Once a month	Drinking	Yes
53	50	41-60	Male	12.3	4.79	39.6	82.7	25.7	31.1	35.8	11.9	319	8.4	8.8	15.1	0.28	7.11	2.79	2.88	0.58	0.77	0.09	39.2	40.5	8.2	10.8	1.3	0	0	Negative	Negative	Trace	2	0	0	Negative	Formal	Yes	Contact with water	Washing in river	No	Don't know	No	Yes	No	Washing	Once a day	Drinking	Yes
59	60	>60	Male	13.7	4.73	41	86.7	29	33.4	42.3	13	183	8.9	8.9	15.2	0.16	6.58	5.03	1.06	0.41	0.04	0.04	76.5	16.1	6.2	0.6	0.6	0.01	0.2	Negative	Negative	Negative	2	0	0	Negative	Formal	No	Contact with water	Washing in river	No	Don't know	No	Yes	No	Washing	Once a day	Drinking	Yes
60	61	41-60	Male	12.2	4.71	36.4	77.3	25.9	33.5	36.6	12.9	208	9.6	9.4	19.6	0.2	5.1	2.12	2.03	0.47	0.45	0.03	41.6	39.8	9.2	8.8	0.6	0	0	Negative	Trace	Negative	2	0	0	Negative	Formal	No	Drinker water from river	Don't know	Yes	Don't know	No	Yes	No	Fishing	Once a month	Drinking	Yes
67	52	</=20	Male	6.2	1.71	18.2	106.4	36.3	34.1	62.5	16.3	75	10.6	10.1	23.6	0.08	16.77	15.05	1.1	0.61	0	0.01	89.7	6.6	3.6	0	0.1	1.7	10.1	Negative	Positive (+++)	Negative	5	5	0	Negative	Formal	No	Drinker water from river	Don't know	Yes	Avoid defecating in river	No	No	Yes	Bathing	Once a month	Drinking	Yes
72	18	>60	Male	11.6	4.05	34.5	85.2	28.6	33.6	37.9	11.9	102	21.2	13.8	53.4	0.14	6.61	2.42	1.87	0.04	36.6	28.3	6.2	28.3	6.2	28.3	0.6	0.01	0.2	Positive (++)	Positive (+++)	Positive (+++)	80	100	0	Negative	Formal	Yes	Drinker water from river	Bathing in river	Yes	Avoid contact with water	Yes	Yes	No	Bathing	Very often	Bathing	Yes
77	66	</=20	Female	12.2	4.61	39.3	85.2	26.5	31	39.9	12.8	299	12	10.5	28	0.31	4.29	2.07	1.83	0.3	0.08	0.01	48.2	42.7	7	1.9	0.2	0	0	Negative	Negative	Negative	2	0	0	Negative	Informal	No	Contact with water	Defecating in river	Yes	Don't know	No	No	Yes	Swimming	Very often	Drinking	Yes
78	19	21-40	Female	10.8	3.41	32	93.8	31.7	33.8	46.3	13.8	213	8.9	8.3	11.8	0.18	6.34	3.98	1.93	0.38	0.03	0.02	62.8	30.4	6	0.5	0.3	0.03	0.5	Negative	Negative	Trace	3	0	0	Negative	Informal	No	Don't know	Don't know	Yes	Avoid defecating in river	Don't know	No	No	Washing	Very often	Washing	No
79	26	21-40	Male	15.1	5.76	46.5	80.9	26.2	32.4	40.8	13.8	195	8	9.3	19.1	0.18	6.18	2.96	2.766	0.35	0.09	0.02	47.8	44.7	5.7	1.5	0.3	0.01	0.2	Negative	Negative	Negative	3	0	0	Negative	Informal	No	Don't know	Don't know	Yes	Don't know	Yes	No	No	Fishing	Very often	Drinking	Yes
80	26	>60	Male	16	5.93	47.9	80.8	27	33.4	43	14.8	315	10.9	10.1	25.2	0.32	6.43	3.65	1.18	0.46	1.12	0.02	56.7	18.4	7.2	17.4	0.3	0.01	0.2	Positive (+)	Negative	Negative	2	0	0	Negative	Informal	No	Don't know	Don't know	Yes	Don't know	Don't know	No	Yes	Washing	Very often	Bathing	No
81	79	</=20	Female	11.3	4.12	36.5	88.6	27.4	31	37	11.4	251	11.3	9.1	16.2	0.23	4.06	2	1.54	0.27	0.22	0.03	49.3	37.9	6.7	5.4	0.7	0.01	0.2	Negative	Negative	Trace	2	0	0	Negative	Informal	No	Don't know	Don't know	Yes	Avoid bathing in river	Don't know	Yes	Yes	Fishing	Very often	Bathing	Yes
82	17	21-40	Female	9	3.98	27.5	69.1	22.6	32.7	36	14.3	256	15.1	9.2	18	0.24	8.43	4.97	2.45	0.9	0.09	0.02	58.9	29.1	10.7	1.1	0.2	0.18	2.1	Negative	Negative	Positive (+++)	3	0	0	Negative	Formal	Yes	Drinker water from river	Defecating in river	Yes	Avoid contact with water	Yes	Yes	No	Bathing	Very often	Cooking	Yes
83	38	21-40	Female	11.9	4.1	35.3	86.1	29	33.7	36	11.3	117	9.6	10.7	28.9	0.13	2.62	1.32	0.95	0.34	0.01	0	50.3	36.3	13	0.4	0	0	0	Negative	Negative	Trace	2	0	0	Negative	Informal	No	Don't know	Washing in river	Yes	Don't know	Yes	No	No	Swimming	Very often	Drinking	Yes
84	38	41-60	Female	13	4.72	38.9	82.4	27.5	33.4	36.1	11.9	231	8.4	9.3	18.6	0.21	7.27	5.61	0.88	0.73	0.02	0.03	77.2	12.1	10	0.3	0.4	0.02	0.3	Trace	Negative	Trace	3	0	0	Negative	Informal	No	Inherited from parents	Don't know	Yes	Avoid contact with water	Don't know	No	No	Fishing	Very often	Bathing	No
85	60	</=20	Male	10.8	3.69	33	89.4	29.3	32.7	45.1	13.5	226	12.8	8.3	11.8	0.19	7.08	4.33	1.94	0.71	0.08	0.02	61.2	27.4	10	1.1	0.3	0.03	0.4	Negative	Negative	Positive (+)	3	0	0	Negative	Informal	No	Inherited from parents	Washing in river	Yes	Don't know	No	Yes	No	Bathing	Once a day	Washing	Yes
86	30	21-40	Female	11.9	4.81	35.4	73.6	24.7	33.6	39	14.4	254	9.6	10.5	27.2	0.27	10.29	4.66	4.42	0.96	0.24	0.01	45.3	43	9.3	2.3	0.1	0.02	0.2	Negative	Negative	Negative	2	0	0	Negative	Formal	Yes	Drinker water from river	Don't know	Yes	Avoid contact with water	No	Yes	Yes	Swimming	Once a day	Drinking	Yes
87	22	41-60	Female	11.2	5.17	36.3	70.2	21.7	30.9	36.1	14.3	250	10.1	9.5	21.3	0.24	5.97	3.03	2.42	0.35	0.14	0.03	50.8	40.5	5.9	2.3	0.5	0	0	Positive (+)	Positive (+++)	Trace	2	10	0	Negative	Informal	No	Drinker water from river	Don't know	No	Don't know	No	No	Yes	Fishing	Once a day	Drinking	Yes
90	41	>60	Male	16.2	5.37	48.4	90.1	30.2	33.5	41.1	12.5	251	11.6	10.1	24.8	0.25	17.04	11.84	3.87	1.25	0.04	0.04	69.6	22.7	7.3	0.2	0.2	0.04	0.2	Negative	Negative	Negative	2	2	0	Negative	Formal	Yes	Drinker water from river	Bathing in river	Yes	Avoid contact with water	No	No	Yes	Fishing	Once a day	Cooking	Yes
96	79	</=20	Female	14.6	5.03	42.3	84.1	29	34.5	38.5	12.5	258	8.8	9	16.3	0.23	9.03	7.27	0.9	0.85	0	0.01	80.5	10	9.4	0	0.1	0.03	0.3	Positive (+++)	Positive (+++)	Positive (+++)	19	2	0	Negative	Informal	Yes	Drinker water from river	Eating with others	Yes	Avoid bathing in river	No	No	No	Swimming	Once a day	Bathing	Yes
97	30	21-40	Female	13	4.94	38.6	78.1	26.3	33.7	34.9	12.3	450	8.7	8.9	15.1	0.4	6.09	3.07	2.25	0.49	0.26	0.02	50.5	36.9	8	4.3	0.3	0.01	0.2	Negative	Negative	Trace	3	0	0	Negative	Formal	Yes	Drinker water from river	Bathing in river	No	Don't know	Yes	Yes	No	Fishing	Very often	Bathing	Yes
98	24	41-60	Female	11	3.74	31.8	85	29.4	34.6	36.8	11.8	261	10.6	9.9	23.6	0.26	5.24	3.33	1.38	0.4	0.11	0.02	63.6	26.3	7.6	2.1	0.4	0.01	0.2	Negative	Negative	Negative	2	0	0	Negative	Informal	No	Drinker water from river	Don't know	Yes	Don't know	No	No	No	Fishing	Once a day	Drinking	Yes
99	46	21-40	Female	11.7	4.35	36.3	83.4	26.9	32.2	35.2	11.5	149	11.6	10.6	29	0.16	5.98	4.65	1.1	0.19	0.03	0.01	77.7	18.4	3.2	0.5	0.2	0.02	0.3	Trace	Positive (++)	Positive (+++)	100	80	0	Negative	Informal	No	Don't know	Don't know	Yes	Don't know	Yes	Yes	Yes	Swimming	Very often	Cooking	No
100	35	21-40	Female	13.6	5.1	39.6	77.6	26.7	34.3	36	12.7	226	13.9	11.2	35.5	0.25	8.06	6.37	1.05	0.58	0.01	0.05	79.1	13	7.2	0.1	0.6	0.01	0.1	Positive (+)	Positive (+++)	Positive (+++)	100	10	0	Negative	Informal	No	Don't know	Don't know	Yes	Don't know	Don't know	No	Yes	Bathing	Very often	Bathing	Yes
101	24	21-40	Female	8.6	3.23	27.5	85.1	26.6	31.3	37.9	12	205	11	8.9	15.1	0.18	6.81	4.62	1.5	0.57	0.1	0.02	67.8	22	8.4	1.5	0.3	0.05	0.7	Trace	Positive (+++)	Positive (+)	4	25	0	Negative	Informal	No	Don't know	Don't know	Yes	Weeding around water bodies	Don't know	No	No	Washing	Very often	Cooking	No
102	26	41-60	Female	13.6	4.55	38.2	84	29.9	35.6	39.8	12.9	262	9.2	9	15.8	0.24	6	3.5	1.77	0.66	0.05	0.02	58.4	29.5	11	0.8	0.3	0.01	0.2	Trace	Negative	Trace	4	0	0	Negative	Informal	No	Don't know	Don't know	No	Don't know	Don't know	Yes	Yes	Swimming	Very often	Cooking	No
103	41	21-40	Male	14.4	5.45	42	77.1	26.4	34.3	37.4	13.1	224	9.4	9	16.7	0.2	4.28	2.37	1.54	0.19	0.16	0.02	55.4	36	4.4	3.7	0.5	0	0	Negative	Negative	Negative	2	0	0	Negative	Formal	No	Drinker water from river	Don't know	No	Don't know	Yes	Yes	No	Fishing	Once a day	Cooking	Yes
104	24	21-40	Female	10.3	4.18	32.8	78.5	24.6	31.4	41.7	14.6	204	11.6	10	26.5	0.2	5.24	3.86	0.91	0.39	0.05	0.03	73.6	17.4	7.4	1	0.6	0.01	0.2	Positive (+)	Negative	Positive (++)	8	0	0	Negative	Informal	Yes	Contact with water	Washing in river	No	Don't know	Yes	Yes	No	Swimming	Very often	Drinking	Yes
106	31	>60	Female	12.5	3.95	37.4	94.7	31.6	33.4	45.6	12.9	280	12.3	10.5	28.4	0.29	9.6	6.64	2.04	0.48	0.4	0.04	69.1	21.3	5	4.2	0.4	0.03	0.3	Negative	Negative	Positive (+)	5	0	0	Negative	Informal	Yes	Contact with water	Washing in river	Yes	Don't know	No	No	No	Fishing	Very often	Drinking	Yes
107	67	41-60	Female	11.5	4.13	36.7	88.9	27.8	31.3	42.9	12.9	153	10.7	10	24	0.15	5.66	2.39	2.11	0.57	0.56	0.03	42.2	37.3	10.1	9.9	0.5	0.01	0.2	Negative	Negative	Positive (++)	2	0	0	Negative	Informal	No	Contact with water	Don't know	Yes	Avoid contact with water	Don't know	Yes	No	Bathing	Very often	Drinking	No
108	45	21-40	Female	11.5	4.09	34.3	83.9	28.1	33.5	38.8	12.5	252	9.8	9.2	18.5	0.23	5.11	2.7	1.92	0.4	0.08	0.01	52.8	37.6	7.8	1.6	0.2	0.01	0.2	Negative	Negative	Negative	2	0	0	Negative	Informal	No	Contact with water	Washing in river	Yes	Avoid contact with water	No	Yes	No	Fishing	Very often	Drinking	Yes
109	28	21-40	Female	11.5	4.4	35	79.5	26.1	32.9	43.7	15.1	186	12.5	10.9	31.9	0.2	6.73	3.83	2.23	0.51	0.13	0.03	57	33.1	7.6	1.9	0.4	0.01	0.1	Negative	Negative	Trace	2	0	0	Negative	Informal	No	Contact with water	Bathing in river	Yes	Weeding around water bodies	No	No	Yes	Swimming	Very often	Drinking	Yes
111	33	21-40	Female	10.5	4.57	33.8	74	23	31.1	34.7	12.9	275	8.8	8.9	15.5	0.25	6.75	3.08	2.44	0.67	0.5	0.06	45.7	36.1	9.9	7.4	0.9	0.01	0.1	Trace	Negative	Negative	2	0	0	Negative	Formal	Yes	Drinker water from river	Bathing in river	Yes	Avoid contact with water	Yes	Yes	No	Fishing	Very often	Drinking	Yes
113	37	21-40	Female	8.8	3.32	27.9	84	26.5	31.5	40.2	13	164	13	9.1	17.3	0.15	6.88	4.77	1.58	0.42	0.1	0.01	69.3	23	6.1	1.5	0.1	0.03	0.4	Negative	Negative	Negative	2	0	0	Negative	Informal	Yes	Drinker water from river	Defecating in river	Yes	Don't know	Yes	No	Yes	Fishing	Once a month	Drinking	Yes
114	36	>60	Male	10.2	3.68	30.3	82.3	27.7	33.7	40.9	13.4	273	9.4	9.2	17.2	0.25	8.94	5.12	2.18	0.75	0.87	0.02	57.3	24.4	8.4	9.7	0.2	0.02	0.2	Negative	Negative	Negative	2	0	0	Negative	Informal	No	Drinker water from river	Defecating in river	Yes	Avoid contact with water	Yes	Yes	No	Bathing	Once a day	Washing	No
115	67	21-40	Female	12	4.7	38.4	81.7	25.5	31.3	38.6	12.8	295	10.9	10	23.8	0.29	5.84	2.68	2.41	0.45	0.26	0.04	45.8	41.3	7.7	4.5	0.7	0	0	Trace	Negative	Positive (+++)	6	0	0	Negative	Informal	No	Drinker water from river	Washing in river	Yes	Avoid defecating in river	No	No	No	Swimming	Very often	Drinking	Yes
116	28	21-40	Female	12.1	4.73	37	78.2	25.6	32.7	40.1	14.2	274	9.1	9	15.8	0.25	5.36	3.09	1.3	0.88	0.06	0.03	57.6	24.3	16.4	1.1	0.6	0.01	0.2	Trace	Negative	Negative	2	0	0	Negative	Informal	No	Drinker water from river	Don't know	Yes	Weeding around water bodies	Yes	No	No	Bathing	Very often	Cooking	No
117	31	21-40	Female	13.5	4.71	42.3	89.8	28.7	31.9	41.7	12.6	300	10.3	9.5	20.5	0.29	6.64	2.76	2.73	0.38	0.75	0.02	41.6	41.1	5.7	11.3	0.3	0.01	0.2	Negative	Negative	Trace	4	0	0	Negative	Informal	Yes	Don't know	Don't know	No	Don't know	Yes	No	Yes	Washing	Once a day	Washing	Yes
118	27	21-40	Female	9	3.45	28.6	82.9	26.1	31.5	39	12.8	206	10.8	9.9	23.8	0.2	6.91	4.78	1.16	0.55	0.39	0.03	69.2	16.8	8	5.6	0.4	0.04	0.6	Negative	Negative	Positive (++)	3	0	0	Negative	Formal	No	Drinker water from river	Eating with others	Yes	Avoid bathing in river	No	No	No	Fishing	Once a day	Cooking	Yes
120	23	21-40	Female	13.5	5.02	41.8	83.3	26.9	32.3	45.1	14.7	208	11.6	9.8	23	0.2	9.86	6.79	2.15	0.58	0.3	0.04	68.9	21.8	5.9	3	0.4	0.04	0.4	Negative	Negative	Negative	0	0	0	Negative	Formal	Yes	Drinker water from river	Bathing in river	Yes	Don't know	Yes	No	No	Swimming	Once a day	Bathing	Yes
121	25	21-40	Female	10.8	3.68	34.3	93.2	29.3	31.5	49.6	14.5	224	12.1	9.2	18.1	0.21	8.19	5.6	1.88	0.56	0.12	0.03	68.3	23	6.8	1.5	0.4	0.03	0.4	Trace	Negative	Positive (++)	20	0	0	Negative	Informal	No	Don't know	Don't know	Yes	Don't know	Don't know	No	Yes	Bathing	Very often	Drinking	No
122	30	21-40	Female	11.3	4.4	32.6	74.1	25.7	34.7	37	13.7	207	11.3	10.2	26.2	0.21	6.72	3.23	2.38	0.49	0.6	0.02	48.1	35.4	7.3	8.9	0.3	0.01	0.1	Negative	Negative	Negative	2	0	0	Negative	Formal	No	Don't know	Don't know	Yes	Avoid bathing in river	Yes	Yes	No	Washing	Once a day	Cooking	Yes
123	22	21-40	Male	14.7	5.51	46.2	83.8	26.7	31.8	44.3	14.3	234	15.9	12	41.2	0.28	7.78	2.36	3.98	0.76	0.62	0.06	30.2	51.2	9.8	8	0.8	0.01	0.1	Negative	Negative	Negative	2	2	0	Negative	Informal	Yes	Drinker water from river	Bathing in river	Yes	Don't know	Yes	No	Yes	Washing	Once a day	Cooking	Yes
124	38	21-40	Male	13.5	4.82	38.5	79.9	28	35.1	38.6	13.1	320	11.6	10.5	27.8	0.34	7.58	3.29	3.47	0.51	0.23	0.08	43.4	45.8	6.7	3	1.1	0	0	Trace	Positive (++)	Positive (+++)	60	8	0	Negative	Informal	No	Don't know	Don't know	Yes	Don't know	Don't know	No	No	Bathing	Very often	Washing	No
125	36	21-40	Female	12.6	4.49	39.3	87.5	28.1	32.1	42	12.9	261	15.1	12.4	42.5	0.32	4.98	1.73	2.12	0.94	0.14	0.05	34.7	42.6	18.9	2.8	1	0.02	0.4	Trace	Negative	Negative	2	0	0	Negative	Informal	No	Don't know	Don't know	Yes	Don't know	Yes	No	No	Fishing	Very often	Washing	Yes
126	24	21-40	Female	11.5	4.09	33.4	81.7	28.1	34.4	33.5	11.3	207	10.4	9.5	19.9	0.2	8.5	5.02	2.69	0.54	0.22	0.03	59	31.6	6.4	2.6	0.4	0.02	0.2	Positive (++)	Positive (+++)	Positive (+++)	35	15	4	Positive	Informal	No	Don't know	Don't know	Yes	Don't know	Yes	No	No	Fishing	Very often	Bathing	Yes
130	40	</=20	Female	11.3	4.06	36.2	89.2	27.8	31.2	47.9	14.4	129	10.1	12	40.8	0.16	6.77	3.14	2.6	0.84	0.16	0.03	46.4	38.4	12.4	2.4	0.4	0.02	0.3	Negative	Negative	Negative	2	0	0	Negative	Informal	No	Don't know	Don't know	Yes	Avoid defecating in river	Don't know	No	Yes	Bathing	Very often	Bathing	No
131	20	21-40	Female	9.8	3.94	28.3	71.8	24.9	34.6	41.9	15.9	165	12.3	10.6	31.7	0.17	8.56	4.05	2.61	0.52	1.35	0.03	47.2	30.5	6.1	15.8	0.4	0.02	0.2	Negative	Negative	Positive (+)	5	0	0	Negative	Formal	Yes	Contact with water	Bathing in river	Yes	Avoid bathing in river	Yes	Yes	No	Swimming	Once a day	Drinking	Yes
132	23	21-40	Female	10.5	3.86	32.3	83.7	27.2	32.5	36.5	12	229	8.9	9.9	23.5	0.23	9.09	5.87	2.41	0.64	0.15	0.02	64.6	26.5	7	1.7	0.2	0.16	1.8	Trace	Positive (+++)	Positive (+++)	35	5	0	Negative	Informal	Yes	Drinker water from river	Defecating in river	Yes	Avoid bathing in river	Yes	No	No	Bathing	Once a day	Cooking	Yes
133	28	21-40	Female	9.8	4.86	32.9	67.7	20.2	29.8	37.9	15.7	268	15.1	10.8	32.9	0.29	11.29	8.3	1.94	0.79	0.2	0.06	73.5	17.2	7	1.8	0.5	0.05	0.4	Positive (+)	Negative	Negative	6	0	0	Negative	Formal	Yes	Drinker water from river	Bathing in river	Yes	Don't know	Yes	No	No	Bathing	Very often	Bathing	No
134	27	41-60	Female	9.1	3.7	29.2	78.9	24.6	31.2	54.8	18.8	279	9	10.5	28.6	0.29	6.82	3.94	2.27	0.54	0.04	0.03	57.8	33.3	7.9	0.6	0.4	0.05	0.7	Negative	Negative	Positive (++)	5	0	0	Negative	Informal	No	Don't know	Don't know	Yes	Avoid bathing in river	Don't know	No	Yes	Washing	Once a day	Washing	No
135	42	21-40	Female	11.9	4.6	36.2	78.7	25.9	32.9	40.6	14	255	11.4	10.1	25.7	0.26	10.7	8.45	1.04	1.1	0.08	0.03	79	9.7	10.3	0.7	0.3	0.05	0.5	Positive (++)	Positive (+++)	Positive (++)	10	30	7	Positive	Informal	Yes	Drinker water from river	Defecating in river	Yes	Don't know	Yes	No	No	Washing	Once a day	Washing	Yes
136	30	</=20	Female	10.7	4.11	30.8	74.9	26	34.7	35.1	12.8	217	9.5	9.2	18.4	0.2	5.06	2.6	1.85	0.57	0.03	0.01	51.3	36.6	11.3	0.6	0.2	0.01	0.2	Negative	Positive (+)	Trace	10	5	9	Positive	Informal	No	Don't know	Don't know	Yes	Don't know	Yes	No	Yes	Bathing	Very often	Bathing	Yes
137	19	41-60	Male	7.1	2.38	21.7	91.2	29.8	32.7	48.1	14.2	201	11.9	10.6	28.9	0.21	14.71	11.68	1.59	1.36	0.07	0.01	79.4	10.8	9.2	0.5	0.1	0.4	2.7	Positive (++)	Positive (+++)	Positive (+++)	20	50	6	Positive	Unemployed	No	Don't know	Don't know	Yes	Don't know	Don't know	No	Yes	Fishing	Very often	Bathing	No
138	43	</=20	Female	13.2	5.1	40.3	79	25.9	32.8	36.4	12.6	174	12.1	10.7	31	0.19	3.39	0.67	1.73	0.25	0.69	0.05	19.7	51	7.4	20.4	1.5	0.01	0.3	Trace	Positive (++)	Negative	5	20	15	Positive	Informal	No	Don't know	Don't know	Yes	Don't know	Yes	No	No	Swimming	Very often	Cooking	Yes
139	16	21-40	Female	10.8	5.13	36.2	70.6	21.1	29.8	39.3	15.3	352	10.2	9.8	22	0.34	5.82	2.39	2.54	0.68	0.17	0.04	41.1	43.6	11.7	2.9	0.7	0	0	Positive (++)	Positive (+++)	Positive (++)	10	100	5	Positive	Unemployed	No	Don't know	Don't know	No	Don't know	Yes	No	Yes	Bathing	Once a day	Drinking	Yes
141	36	21-40	Female	14.2	4.57	38.7	84.7	31.1	36.7	46.7	15.1	222	14.9	11.8	38	0.26	10.35	3.38	6.04	0.62	0.26	0.05	32.6	58.4	6	2.5	0.5	0.02	0.2	Negative	Negative	Negative	2	2	0	Negative	Informal	Yes	Drinker water from river	Bathing in river	Yes	Don't know	Yes	No	No	Bathing	Once a day	Washing	Yes
143	36	</=20	Female	12.6	4.41	37.2	84.4	28.6	33.9	40.4	12.9	299	12.8	11.1	32.7	0.33	13.38	10.3	2.22	0.77	0.05	0.04	76.9	16.6	5.8	0.4	0.3	0.19	1.4	Positive (++)	Positive (+++)	Positive (++)	6	100	8	Positive	Informal	No	Don't know	Don't know	Yes	Avoid contact with water	Yes	Yes	No	Swimming	Very often	Cooking	No
144	20	</=20	Female	11.6	5.02	36	71.7	23.1	32.2	39.3	15.1	246	11.6	10.5	28.1	0.26	9.91	7.34	1.84	0.63	0.08	0.02	74	18.6	6.4	0.8	0.2	0.07	0.7	Positive (++)	Positive (+++)	Positive (+)	4	40	11	Positive	Formal	Yes	Contact with water	Washing in river	Yes	Avoid defecating in river	Yes	No	No	Bathing	Very often	Washing	Yes
145	19	</=20	Female	11.4	4.96	35.5	71.6	23	32.1	39.3	15.3	214	11.4	9.7	23.8	0.21	9.55	7.13	1.79	0.53	0.08	0.02	74.8	18.7	5.5	0.8	0.2	0.06	0.6	Positive (+)	Positive (+++)	Positive (+)	4	50	12	Positive	Formal	Yes	Contact with water	Bathing in river	Yes	Don't know	Yes	No	No	Bathing	Very often	Washing	Yes
146	19	</=20	Male	13.3	6.1	42.8	70.2	21.8	31.1	35.9	14.2	243	10.1	9.2	19	0.22	4.83	1.37	2.44	0.33	0.63	0.06	28.5	50.5	6.8	13	1.2	0	0	Positive (++)	Positive (+++)	Positive (++)	4	60	22	Positive	Informal	No	Don't know	Don't know	Yes	Don't know	Don't know	No	Yes	Fishing	Very often	Bathing	No
147	28	21-40	Male	9.5	3.38	33.7	99.7	28.1	28.2	53.9	14.5	104	19	13.3	51.3	0.14	3.27	1.96	0.78	0.3	0.14	0.09	59.8	23.9	9.2	4.3	2.8	0.72	22	Positive (+++)	Positive (+++)	Positive (++)	80	100	5	Positive	Informal	No	Don't know	Don't know	No	Don't know	Don't know	Yes	No	Bathing	Very often	Cooking	No
148	22	21-40	Female	9.9	4.44	30.6	68.9	22.3	32.4	38.8	15.3	236	13.2	10.7	32	0.25	12.32	8.41	2.39	0.95	0.52	0.05	68.3	19.4	7.7	4.2	0.4	0.07	0.6	Positive (++)	Positive (+++)	Positive (++)	7	70	8	Positive	Formal	Yes	Inherited from parents	Defecating in river	Yes	Don't know	No	No	Yes	Swimming	Very often	Drinking	Yes
149	24	21-40	Male	7.3	2.8	23	82.1	26.1	31.7	41.5	14	257	9.5	9.2	18.6	0.24	15.84	11.07	2.69	1.94	0.13	0.01	69.9	17	12.2	0.8	0.1	1.48	9.3	Positive (++)	Positive (++)	Positive (++)	5	80	9	Positive	Informal	No	Don't know	Don't know	Yes	Don't know	Don't know	No	Yes	Bathing	Very often	Bathing	Yes
150	29	21-40	Female	10.3	3.73	30.8	82.6	27.6	33.4	36.9	12.1	230	10.7	10.1	25	0.23	8.99	7.33	0.98	0.64	0.02	0.02	81.6	10.9	7.1	0.2	0.2	0.05	0.6	Positive (++)	Positive (++)	Positive (+)	4	70	5	Positive	Informal	Yes	Drinker water from river	Don't know	Yes	Don't know	Yes	No	No	Bathing	Very often	Washing	No
151	20	</=20	Female	11.3	4.39	34	77.4	25.7	33.2	36.8	12.9	166	14.2	11.9	37.1	0.2	9.68	7.3	1.71	0.62	0.03	0.02	75.4	17.7	6.4	0.3	0.2	0.02	0.2	Positive (++)	Positive (++)	Positive (+)	6	40	7	Positive	Unemployed	No	Don't know	Don't know	Yes	Avoid defecating in river	Don't know	Yes	Yes	Bathing	Very often	Bathing	Yes
152	34	21-40	Male	13.5	5.25	39.7	75.6	25.7	34	38.7	14.2	633	10.4	9.2	18.8	0.58	27.08	21.84	3.25	1.9	0.03	0.06	80.7	12	7	0.1	0.2	0.5	1.8	Positive (+)	Positive (+)	Positive (+)	2	20	10	Positive	Formal	Yes	Drinker water from river	Defecating in river	Yes	Don't know	Yes	No	No	Bathing	Very often	Cooking	Yes
153	40	21-40	Female	8.9	4.02	25.3	62.9	22.1	35.2	36.2	16.1	232					6.42	3.66	2	0.62	0.04	0.1	56.9	31.2	9.7	0.6	1.6	0.03	0.5	Positive (++)	Positive (+)	Positive (+)	6	30	21	Positive	Informal	No	Don't know	Don't know	Yes	Avoid defecating in river	Don't know	No	No	Bathing	Very often	Washing	No
154	30	21-40	Female	10.7	3.64	33.3	91.5	29.4	32.1	40.4	12.1	107	12.2	10.9	31.1	0.12	10.55	8.42	1.29	0.82	0	0.02	79.8	12.2	7.8	0	0.2	0.01	0.1	Positive (++)	Positive (++)	Positive (+)	8	30	6	Positive	Informal	No	Don't know	Defecating in river	Yes	Don't know	Yes	Yes	Yes	Bathing	Very often	Cooking	No
155	30	21-40	Female	12.6	4.22	36.4	86.3	29.9	34.6	40.3	12.6	373	9.4	9.1	17.6	0.34	14.75	11.88	2.08	0.75	0.01	0.03	80.5	14.1	5.1	0.1	0.2	0.03	0.2	Positive (++)	Positive (++)	Positive (++)	6	40	6	Positive	Informal	No	Don't know	Bathing in river	Yes	Don't know	Don't know	Yes	Yes	Bathing	Very often	Washing	No
156	22	21-40	Female	9.9	4.19	28	66.8	23.6	35.4	38.2	15.6	198	12.9	10.6	30.6	0.21	6.96	3.74	2.6	0.49	0.12	0.01	53.8	37.4	7	1.7	0.1	0	0	Positive (+)	Positive (++)	Positive (++)	30	15	18	Positive	Formal	No	Don't know	Don't know	Yes	Don't know	Don't know	No	Yes	Bathing	Very often	Washing	Yes
157	23	</=20	Female	11.6	3.83	34.1	89	30.3	34	37.8	11.6	186	11.1	9.9	24.5	0.18	3.15	1.22	1.48	0.31	0.13	0.01	38.8	47	9.8	4.1	0.3	0.01	0.3	Negative	Positive (+)	Positive (+++)	15	15	9	Positive	Informal	No	Don't know	Don't know	Yes	Don't know	Don't know	No	Yes	Swimming	Very often	Bathing	No
158	19	21-40	Male	14.3	4.8	42.4	88.3	29.8	33.7	39.8	12.1	211	9.5	9.7	21.2	0.2	8.21	4.13	3.18	0.59	0.28	0.03	50.3	38.7	7.2	3.4	0.4	0	0	Positive (++)	Positive (++)	Positive (+++)	45	20	8	Positive	Informal	No	Don't know	Bathing in river	No	Don't know	Don't know	No	Yes	Washing	Very often	Cooking	No
159	28	21-40	Female	9.3	3.27	32.8	100.3	28.4	28.4	53.6	14.7	132	17.7	13.2	50.3	0.17	3.52	2.08	1.02	0.13	0.15	0.14	59	29	3.7	4.3	4	0.05	1.4	Negative	Positive (++)	Positive (++)	25	10	10	Positive	Unemployed	No	Don't know	Don't know	Yes	Don't know	Don't know	No	No	Fishing	Very often	Bathing	No
160	22	</=20	Female	9.5	4.06	28.1	69.2	23.4	33.8	32.7	12.8	223	9.1	9.3	19.3	0.21	8.64	5.9	1.91	0.46	0.35	0.02	68.3	22.1	5.3	4.1	0.2	0.01	0.1	Positive (+)	Positive (++)	Positive (+++)	20	8	13	Positive	Informal	No	Don't know	Don't know	Yes	Don't know	Don't know	No	No	Bathing	Once a day	Drinking	No
161	20	21-40	Male	14.9	5.33	41.3	77.5	28	36.1	35	12.3	207	9.5	9	18	0.19	12.86	9.21	2.25	1.07	0.3	0.03	71.7	17.5	8.3	2.3	0.2	0.03	0.2	Negative	Positive (++)	Positive (++)	25	10	20	Positive	Informal	No	Don't know	Don't know	Yes	Avoid defecating in river	Don't know	No	Yes	Bathing	Very often	Washing	No
162	35	21-40	Female	13.8	5.18	42.3	81.7	26.6	32.6	36.3	12.1	224	9.7	9.9	22	0.22	7.48	5.38	1.67	0.4	0.02	0.01	72	22.3	5.3	0.3	0.1	0.01	0.1	Positive (+)	Positive (++)	Positive (++)	20	30	7	Positive	Informal	Yes	Contact with water	Bathing in river	Yes	Don't know	Yes	No	No	Swimming	Very often	Bathing	No
163	38	</=20	Female	9.8	4.82	31.4	65.1	20.3	31.2	51.5	22.1	213					7.53	4.98	2.02	0.47	0.04	0.02	66.2	26.8	6.2	0.5	0.3	0.01	0.1	Negative	Positive (++)	Positive (+++)	12	25	21	Positive	Informal	No	Don't know	Don't know	Yes	Avoid defecating in river	Don't know	No	No	Swimming	Very often	Drinking	No
164	19	</=20	Female	13.1	4.55	40.4	88.8	28.8	32.4	39.1	11.9	248	9.8	9.5	19.5	0.24	4.12	2.88	0.54	0.65	0.03	0.02	69.9	13.1	15.8	0.7	0.5	0.02	0.5	Negative	Positive (+++)	Positive (++)	25	8	6	Positive	Formal	Yes	Contact with water	Bathing in river	Yes	Avoid defecating in river	Yes	No	No	Bathing	Once a day	Drinking	No
165	16	>60	Female	9.2	4.26	31.8	74.6	21.6	28.9	52.4	20.5	218	10.5	9.6	22.4	0.21	5.79	3.68	1.25	0.63	0.19	0.04	63.5	21.6	10.9	3.3	0.7	0.01	0.2	Positive (++)	Positive (+++)	Positive (++)	25	15	5	Positive	Formal	Yes	Drinker water from river	Bathing in river	Yes	Don't know	Yes	Yes	Yes	Fishing	Very often	Bathing	Yes
166	65	</=20	Male	16.7	5.87	51	86.9	28.4	32.7	43.2	13.5	321	10	9.7	21.2	0.31	7.73	5.83	1.6	0.26	0	0.04	75.4	20.7	3.4	0	0.5	0	0	Positive (++)	Positive (++)	Positive (+++)	20	25	7	Positive	Informal	Yes	Drinker water from river	Don't know	Yes	Don't know	Don't know	No	No	Fishing	Very often	Bathing	Yes
167	15	21-40	Female	10.6	4.1	32.9	80.2	25.9	32.2	37.8	12.8	326	8.4	8.6	12.5	0.28	5.22	1.89	2.7	0.34	0.26	0.03	36.2	51.7	6.5	5	0.6	0	0	Negative	Positive (+++)	Positive (+++)	20	15	8	Positive	Unemployed	No	Don't know	Don't know	Yes	Don't know	Don't know	No	No	Bathing	Very often	Washing	No
168	25	</=20	Female	15.5	5.9	43	72.9	26.3	36	34.1	13.1	255	12.6	10.5	28.8	0.27	4.46	2.34	1.81	0.26	0.04	0.01	52.5	40.6	5.8	0.9	0.2	0.01	0.2	Positive (+)	Positive (++)	Positive (+)	25	10	7	Positive	Informal	Yes	Don't know	Bathing in river	Yes	Don't know	Yes	Yes	Yes	Bathing	Very often	Cooking	No
169	16	</=20	Female	10	4.81	32.2	66.9	20.8	31.1	32.1	13.4	359	9.1	8.7	14.6	0.31	10.05	4.28	4.33	0.57	0.84	0.03	42.5	43.1	5.7	8.4	0.3	0.01	0.1	Negative	Positive (++)	Positive (+)	30	10	8	Positive	Formal	Yes	Don't know	Bathing in river	Yes	Don't know	Yes	No	No	Bathing	Very often	Bathing	No
170	20	21-40	Female	11.6	5.02	36	71.7	23.1	32.2	39.3	15.1	246	11.6	10.5	28.1	0.26	9.91	7.34	1.84	0.63	0.08	0.02	74	18.6	6.4	0.8	0.2	0.07	0.7	Positive (++)	Positive (++)	Positive (+)	5	60	5	Positive	Informal	No	Don't know	Don't know	Yes	Avoid contact with water	Yes	No	Yes	Fishing	Once a day	Cooking	No
171	22	21-40	Female	9.9	4.44	30.6	68.9	22.3	32.4	38.8	15.3	236	13.2	10.7	32	0.25	12.32	8.41	2.39	0.95	0.52	0.05	68.3	19.4	7.7	4.2	0.4	0.07	0.6	Positive (+++)	Positive (+++)	Positive (+)	4	40	11	Positive	Informal	Yes	Contact with water	Defecating in river	Yes	Don't know	Yes	No	Yes	Fishing	Very often	Washing	No
172	26	</=20	Female	11.1	4.26	34.26	81.2	26.1	32.1	39.9	13.4	254	11.7	10.3	27.5	0.26	9.64	8.22	0.83	0.51	0.07	0.01	85.3	8.6	5.3	0.7	0.1	0.01	0.1	Positive (++)	Positive (+++)	Positive (++)	10	60	9	Positive	Informal	No	Don't know	Don't know	Yes	Don't know	Don't know	Yes	Yes	Fishing	Very often	Cooking	Yes
173	16	</=20	Female	8.7	3.35	27	80.6	26	32.2	39.2	13.1	154	10.5	10	24.5	0.15	6.58	4.63	1.29	0.58	0.07	0.01	70.3	19.6	8.8	1.1	0.2	0.05	0.8	Positive (++)	Positive (++)	Positive (+)	10	50	9	Positive	Formal	No	Don't know	Don't know	Yes	Avoid contact with water	Don't know	No	Yes	Bathing	Very often	Bathing	Yes
174	31	21-40	Male	10.3	4.03	30.8	76.4	25.6	33.4	37.8	13.2	137	8.9	9	18.1	0.12	4.87	3.8	0.54	0.52	0	0.01	78	11.1	10.7	0	0.2	0.02	0.4	Positive (+++)	Positive (+++)	Positive (++)	4	50	5	Positive	Formal	Yes	Drinker water from river	Washing in river	Yes	Don't know	Yes	Yes	No	Washing	Very often	Bathing	Yes
175	38	21-40	Female	10.7	5.77	35.4	61.4	18.5	30.2	35.2	16.1	294	10	9.2	18.7	0.27	6.48	2.64	3.23	0.49	0.09	0.03	40.7	49.8	7.6	1.4	0.5	0	0	Positive (++)	Positive (++)	Positive (+)	10	40	5	Positive	Informal	No	Don't know	Don't know	Yes	Don't know	No	No	No	Bathing	Very often	Bathing	Yes
176	26	</=20	Female	10.8	3.96	33	83.3	27.3	32.7	37.7	12.4	146	13.2	10.6	30.4	0.16	11.66	7.54	2.68	0.76	0.64	0.04	64.7	23	6.5	5.5	0.3	0.1	0.9	Positive (++)	Positive (++)	Positive (+)	10	60	5	Positive	Informal	No	Don't know	Don't know	Yes	Don't know	Don't know	Yes	Yes	Washing	Very often	Washing	No
177	18	21-40	Female	7.8	3.26	25.1	77	23.9	31.1	41	14.6	255	15.1	11.8	39	0.3	8.47	5.28	2	1.07	0.1	0.02	62.4	23.6	12.6	1.2	0.2	0.12	1.4	Positive (++)	Positive (++)	Positive (+)	4	40	7	Positive	Unemployed	No	Don't know	Don't know	Yes	Don't know	Don't know	No	No	Bathing	Very often	Bathing	Yes
178	24	21-40	Female	8.6	4.18	28	67	20.6	30.7	42.1	17.1	333	8.2	8.3	12	0.28	10.67	6.86	2.81	0.64	0.31	0.05	64.3	26.3	6	2.9	0.5	0.05	0.5	Positive (+)	Positive (++)	Positive (+)	2	20	9	Positive	Informal	No	Don't know	Don't know	Yes	Don't know	Don't know	No	No	Bathing	Very often	Washing	No
179	40	41-60	Female	5.7	3	21.7	72.3	19	26.3	44.6	16.8	325	11.5	10.2	25.9	0.33	11.68	7.96	2.6	0.87	0.18	0.07	68.2	22.3	7.4	1.5	0.6	0.05	0.4	Positive (++)	Positive (++)	Positive (+)	7	60	8	Positive	Unemployed	No	Don't know	Don't know	Yes	Don't know	Don't know	No	Yes	Washing	Once a day	Washing	No
180	55	21-40	Male	6.1	3.54	20	56.5	17.2	30.5	42.5	21.3	738	7.1	7.8	7.3	0.58	2.45	1.91	0.34	0.2	0	0	77.9	13.9	8.2	0	0	0.04	1.6	Positive (++)	Positive (++)	Positive (+)	4	50	9	Positive	Formal	No	Don't know	Don't know	Yes	Don't know	Don't know	Yes	No	Bathing	Very often	Bathing	No
181	29	41-60	Female	6.4	3.11	21.1	67.8	20.6	30.3	58.7	24	307	10.3	9.5	22.4	0.29	7.75	5.56	1.3	0.58	0.27	0.04	71.7	16.8	7.5	3.5	0.5	0.28	3.6	Positive (+++)	Positive (+++)	Positive (+)	6	100	15	Positive	Informal	No	Don't know	Bathing in river	Yes	Avoid bathing in river	Yes	No	No	Bathing	Very often	Washing	No
182	53	>60	Female	11.1	4.81	35.1	73	23.1	31.6	43.8	16.5	374	10	9.4	19.7	0.35	14.21	8.91	3.88	1.15	0.21	0.06	62.7	27.3	8.1	1.5	0.4	0.11	0.8	Negative	Positive (++)	Positive (++)	12	9	4	Positive	Informal	Yes	Contact with water	Bathing in river	Yes	Avoid bathing in river	Yes	Yes	Yes	Bathing	Once a day	Cooking	No
183	71	</=20	Male	14.7	4.75	42.5	89.5	30.9	34.6	38.8	11.7	183	12.7	10.7	30.1	0.2	9.77	7.78	1.69	0.28	0	0.02	79.6	17.3	2.9	0	0.2	0.01	0.1	Positive (++)	Positive (++)	Positive (+++)	35	10	10	Positive	Informal	Yes	Contact with water	Bathing in river	Yes	Don't know	Yes	No	No	Bathing	Once a day	Bathing	Yes
184	19	21-40	Female	6	2.85	18.4	64.6	21.1	32.6	39.3	16.9	178	14.4	10.02	29.4	0.18	15.7	10.65	3.21	1.61	0.18	0.05	67.9	20.4	10.3	1.1	0.3	0.19	1.2	Negative	Positive (++)	Positive (+)	25	15	9	Positive	Informal	No	Don't know	Don't know	Yes	Don't know	Don't know	Yes	Yes	Bathing	Very often	Bathing	No
185	27	</=20	Male	7.8	3.11	26	83.6	25.1	30	50.1	20.8	471	9	9.2	17.9	0.43	7.14	4.07	2.59	0.36	0.04	0.08	57	36.3	5	0.6	1.1	0.08	1.1	Positive (++)	Positive (+++)	Positive (+++)	35	15	13	Positive	Informal	No	Don't know	Don't know	Yes	Avoid defecating in river	Don't know	No	No	Bathing	Very often	Bathing	Yes
186	31	</=20	Female	9.3	4.92	29.4	59.8	18.9	31.6	33.7	16.2	391	12.6	9.8	25.4	0.38	13.6	4.91	6.8	1.68	0.08	0.13	36	50	12.4	0.6	1	0.16	1.2	Negative	Positive (++)	Positive (+++)	25	12	9	Positive	Formal	Yes	Drinker water from river	Bathing in river	Yes	Avoid bathing in river	Yes	No	Yes	Swimming	Very often	Cooking	No
187	30	41-60	Female	10.6	4.81	33.9	70.5	22	31.3	39.5	15.6	569	9.2	9.8	23.3	0.55	10.17	2.5	6.44	0.77	0.42	0.04	24.6	63.3	7.6	4.1	0.4	0.02	0.2	Negative	Positive (++)	Positive (++)	15	5	5	Positive	Formal	Yes	Drinker water from river	Defecating in river	Yes	Don't know	Yes	No	No	Bathing	Very often	Cooking	No
188	53	>60	Female	8.4	4.34	27.2	62.7	19.4	30.9	36.7	16.3	381	7.9	8.1	10.1	0.31	12.06	6.87	4	1.14	0.04	0.01	56.9	33.2	9.5	0.3	0.1	0.02	0.2	Positive (+)	Positive (++)	Positive (++)	20	10	12	Positive	Unemployed	No	Don't know	Don't know	Yes	Don't know	Don't know	Yes	Yes	Bathing	Very often	Bathing	No
189	69	21-40	Female	10	4.16	30.5	73.3	24	32.8	36	13.4	334	9.5	9.6	21.1	0.32	10.56	6	3.87	0.65	0.01	0.03	56.8	36.6	6.2	0.1	0.3	0.03	0.3	Positive (++)	Positive (++)	Positive (++)	30	15	13	Positive	Informal	Yes	Contact with water	Bathing in river	No	Don't know	Yes	Yes	No	Fishing	Very often	Bathing	Yes
190	30	21-40	Female	8.9	2.67	26.4	98.9	33.3	33.7	51.5	15.1	183	9.2	9.3	19.2	0.17	4.19	3.31	0.98	0.4	0.21	0.01	67.4	20	8.1	4.3	0.2	0.04	0.8	Negative	Positive (++)	Positive (+)	20	8	12	Positive	Informal	No	Don't know	Don't know	Yes	Don't know	Yes	No	No	Fishing	Once a month	Drinking	No
191	33	21-40	Female	13.8	4.52	41.9	92.7	30.5	32.9	41.1	11.7	281	9.1	8.9	15.1	0.25	9.93	5.98	2.82	0.64	0.44	0.05	60.3	28.4	6.4	4.4	0.5	0.07	0.7	Negative	Positive (++)	Positive (+)	15	10	6	Positive	Informal	No	Don't know	Don't know	Yes	Don't know	Don't know	Yes	No	Bathing	Very often	Cooking	No
192	35	>60	Female	11	3.8	30.9	81.3	28.9	35.6	41.1	13.9	233	10.3	9.7	22.4	0.23	7.62	4.69	2.27	0.62	0.03	0.01	61.6	29.8	8.1	0.4	0.1	0.02	0.3	Positive (+)	Positive (++)	Positive (+++)	15	10	6	Positive	Unemployed	No	Don't know	Don't know	Yes	Avoid bathing in river	Don't know	Yes	Yes	Washing	Very often	Washing	Yes
193	76	21-40	Female	11.1	3.82	31.1	81.4	29.1	35.7	40.6	13.8	249	10.3	10.1	23.6	0.25	7.58	4.69	2.16	0.68	0.04	0.01	61.9	28.5	9	0.5	0.1	0.02	0.3	Negative	Positive (+++)	Positive (++)	25	10	9	Positive	Informal	Yes	Drinker water from river	Bathing in river	Yes	Don't know	Yes	Yes	Yes	Bathing	Very often	Bathing	Yes
194	34	21-40	Male	11.8	4.17	36.2	86.8	28.3	32.6	45.5	14.1	181	10.8	10.6	28.9	0.19	13.91	11.91	1.37	0.56	0.05	0.02	85.7	9.8	4	0.4	0.1	0.68	4.9	Positive (++)	Positive (++)	Positive (+)	20	14	15	Positive	Informal	No	Don't know	Don't know	Yes	Don't know	Don't know	No	Yes	Fishing	Very often	Bathing	Yes
195	21	21-40	Female	9.6	3.4	29.9	87.9	28.2	32.1	46.7	14.4	190	7.4	8.1	9.3	0.15	13.23	12.25	0.56	0.4	0	0.02	92.6	4.2	3	0	0.2	0.03	0.2	Positive (+)	Positive (+)	Positive (+)	25	5	12	Positive	Informal	No	Don't know	Don't know	Yes	Don't know	Don't know	No	No	Washing	Very often	Drinking	No
196	25	</=20	Female	6.8	3.78	23.4	61.9	18	29.1	47.4	21.1	331	11.6	9.7	23.6	0.32	6.63	3	3.07	0.52	0.03	0.01	45.2	46.3	7.8	0.5	0.2	0.02	0.3	Negative	Positive (++)	Positive (++)	80	25	11	Positive	Informal	No	Don't know	Don't know	Yes	Avoid bathing in river	Don't know	Yes	No	Bathing	Very often	Washing	No
197	26	21-40	Male	11.5	3.97	33.4	84.1	29	34.4	40.5	13.1	144	10.9	10.2	26	0.15	19.77	14.66	3.91	1.11	0.03	0.06	74.1	19.8	5.6	0.2	0.3	0.06	0.3	Trace	Positive (+)	Positive (++)	45	10	9	Positive	Formal	Yes	Drinker water from river	Bathing in river	Yes	Avoid bathing in river	Yes	No	No	Fishing	Once a day	Drinking	No
198	28	21-40	Female	10.8	4.94	34.9	70.6	21.9	30.9	38.1	14.8	341	13.3	11.3	35.2	0.38	9.35	4.26	3.85	0.75	0.45	0.04	45.6	41.2	8	4.8	0.4	0.04	0.4	Positive (++)	Positive (++)	Positive (++)	15	20	22	Positive	Formal	Yes	Drinker water from river	Defecating in river	Yes	Avoid bathing in river	Yes	Yes	Yes	Washing	Very often	Bathing	Yes
199	25	</=20	Female	12.8	4.42	39.6	89.6	29	32.3	38.1	11.6	320	9.9	9.3	18.1	0.3	7.17	2.61	3.76	0.63	0.14	0.03	36.4	52.4	8.8	2	0.4	0.01	0.1	Positive (++)	Positive (++)	Negative	2	4	9	Positive	Formal	Yes	Drinker water from river	Defecating in river	No	Don't know	Yes	Yes	Yes	Washing	Very often	Cooking	Yes
200	17	</=20	Female	11	3.89	33	84.8	28.3	33.3	41.8	13.5	257	8.2	8.5	11.8	0.22	6.85	2.78	2.79	0.52	0.74	0.02	40.6	40.7	7.6	10.8	0.3	0.01	0.1	Trace	Positive (+++)	Positive (+++)	100	100	28	Positive	Formal	No	Don't know	Don't know	No	Don't know	No	No	Yes	Fishing	Once a day	Cooking	No
[truncated: 2 more columns]
